# Supplementary material for: Cost-effectiveness of talazoparib for patients with locally advanced or metastasized breast cancer in Germany
Source: PLoS One. 2022 Dec 1;17(12):e0278460. doi: 10.1371/journal.pone.0278460 (PMC9714746; doi:10.1371/journal.pone.0278460)
Supplement: S1 Data — (XLSX) [file pone.0278460.s001.xlsx]

## Sheet: Standard_OS_PFS
month	Standard_OS	Y (Weibull)	(y-Y)^2		Gompertz	(y-Y)^2		Exponential	(y-Y)^2		Loglogistic	(y-Y)^2		Lognormal	(y-Y)^2																	month	Standard_PFS	Y (Weibull)	(y-Y)^2		Gompertz	(y-Y)^2		Exponential	(y-Y)^2		Loglogistic	(y-Y)^2		Lognormal	(y-Y)^2
0	1	1	0		1	0		1	0		1	0		1	0																	0	1	1	0		1	0		1	0		1	0		1	0
1	0.9931	0.996322	1.03815e-05		0.98302	0.000101615		0.961918	0.000972314		0.999156	3.66808e-05		0.99999	4.74736e-05																	1	0.9463	0.883054	0.00400008		0.883711	0.00391743		0.88559	0.00368574		0.936611	9.38714e-05		0.94423	4.28625e-06
2	0.9622	0.987357	0.000632873		0.965098	8.39658e-06		0.925286	0.00136262		0.995437	0.0011047		0.999413	0.00138484																	2	0.7463	0.78115	0.00121451		0.781261	0.00122225		0.784269	0.00144165		0.830012	0.00700775		0.824935	0.00618342
3	0.9381	0.974073	0.00129407		0.946207	6.57256e-05		0.89005	0.00230884		0.987818	0.00247185		0.995946	0.0033462																	3	0.6585	0.691456	0.0010861		0.690967	0.00105407		0.694541	0.00129893		0.718696	0.0036236		0.708852	0.00253529
4	0.9244	0.957016	0.00106379		0.926324	3.70092e-06		0.856155	0.00465741		0.975715	0.00263326		0.986906	0.00390706																	4	0.6244	0.612319	0.000145946		0.611354	0.000170201		0.615078	8.68994e-05		0.617381	4.92671e-05		0.60925	0.000229509
5	0.89	0.936622	0.00217363		0.905427	0.000238002		0.823551	0.0044155		0.958856	0.00474115		0.970916	0.00654747																	5	0.651	0.542409	0.011792		0.541131	0.0120712		0.544707	0.0112983		0.530459	0.0145302		0.526259	0.0155604
6	0.8797	0.913285	0.00112794		0.883502	1.44556e-05		0.792188	0.00765829		0.937241	0.00331099		0.947986	0.00466298																	6	0.4293	0.4806	0.00263168		0.479166	0.00248657		0.482387	0.0028182		0.457785	0.000811383		0.457419	0.000790705
7	0.8625	0.887372	0.000618613		0.860538	3.85033e-06		0.76202	0.0100962		0.91112	0.00236387		0.918998	0.00319198																	7	0.3902	0.425922	0.00127606		0.424465	0.00117408		0.427197	0.00136875		0.397591	5.46302e-05		0.400118	9.83628e-05
8	0.8488	0.859236	0.000108918		0.836531	0.000150537		0.733001	0.0134094		0.88095	0.00103359		0.885219	0.00132637																	8	0.3756	0.377531	3.72994e-06		0.376158	3.11202e-07		0.378321	7.40366e-06		0.347778	0.000774075		0.35212	0.000551329
9	0.8178	0.829219	0.000130382		0.811484	3.98888e-05		0.705087	0.0127042		0.847349	0.000873166		0.847987	0.000911241																	9	0.3073	0.33469	0.00075021		0.33348	0.000685415		0.335037	0.000769349		0.306406	7.98601e-07		0.311628	1.87349e-05
10	0.7731	0.797647	0.000602541		0.78541	0.000151548		0.678236	0.00899921		0.811041	0.00143956		0.808532	0.00125543																	10	0.2732	0.296751	0.000554634		0.295762	0.000509026		0.296705	0.000552506		0.271845	1.83621e-06		0.277226	1.62105e-05
11	0.7595	0.764837	2.84809e-05		0.758331	1.36713e-06		0.652407	0.0114688		0.772794	0.000176721		0.767909	7.07195e-05																	11	0.2585	0.263144	2.15697e-05		0.262412	1.53047e-05		0.262759	1.81415e-05		0.242773	0.000247334		0.247797	0.000114544
12	0.7285	0.731091	6.7117e-06		0.730277	3.15769e-06		0.627562	0.0101884		0.733367	2.36844e-05		0.726977	2.32025e-06																	12	0.2	0.23337	0.00111354		0.232914	0.00108335		0.232697	0.00106909		0.218141	0.000329102		0.222461	0.000504509
13	0.6975	0.696695	6.47425e-07		0.701293	1.43841e-05		0.603664	0.00880528		0.693471	1.62299e-05		0.686405	0.000123109																	13	0.2	0.206985	4.87953e-05		0.206813	4.64169e-05		0.206074	3.68933e-05		0.197119	8.29755e-06		0.200518	2.6836e-07
14	0.6735	0.661921	0.000134072		0.671434	4.26957e-06		0.580675	0.0086165		0.653738	0.000390527		0.646699	0.000718287																	14	0.2	0.183601	0.000268921		0.183708	0.000265423		0.182497	0.000306355		0.179053	0.000438796		0.181408	0.000345663
15	0.622	0.62702	2.52017e-05		0.64077	0.000352301		0.558562	0.00402442		0.6147	5.32955e-05		0.608228	0.000189655																	15	0.2	0.162873	0.00137841		0.163248	0.00135071		0.161617	0.00147322		0.163421	0.00133804		0.16468	0.00124751
16	0.615	0.592226	0.000518651		0.609384	3.15359e-05		0.537291	0.00603876		0.576783	0.00146053		0.571248	0.00191422																	16	0.2	0.144497	0.00308061		0.145122	0.00301154		0.143127	0.00323457		0.14981	0.002519		0.149967	0.00250329
17	0.5979	0.557753	0.00161181		0.577376	0.000421229		0.516829	0.00657243		0.540314	0.00331618		0.535924	0.00384097																	17	0.1707	0.128204	0.00180594		0.129059	0.00173395		0.126752	0.00193146		0.137889	0.00107656		0.13697	0.00113772
18	0.5258	0.523793	4.02785e-06		0.544859	0.000363242		0.497148	0.000820961		0.505522	0.000411184		0.502354	0.000549724																	18	0.1171	0.113756	1.11835e-05		0.114818	5.20721e-06		0.11225	2.35236e-05		0.127389	0.000105869		0.125441	6.95708e-05
19	0.5052	0.49052	0.0002155		0.511962	4.57191e-05		0.478215	0.000728177		0.472558	0.00106553		0.470579	0.00119859																	19	0.1171	0.100943	0.000261047		0.102187	0.000222384		0.0994073	0.00031303		0.118093	9.86552e-07		0.115175	3.70391e-06
20	0.4845	0.458086	0.000697715		0.478828	3.21705e-05		0.460004	0.00060006		0.441499	0.00184906		0.440604	0.00192684																	20	0.0878	0.0895791	3.16533e-06		0.090981	1.01188e-05		0.0880341	5.48124e-08		0.109823	0.000485013		0.106002	0.000331328
21	0.4433	0.426621	0.000278176		0.445616	5.36613e-06		0.442486	6.62549e-07		0.412372	0.000956555		0.412402	0.000954697																	21	0.0585	0.0794994	0.000440974		0.0810343	0.000507795		0.0779621	0.000378774		0.102432	0.00193002		0.0977783	0.00154278
22	0.4192	0.396239	0.000527227		0.412498	4.49198e-05		0.425635	4.14131e-05		0.385157	0.00115896		0.385924	0.00110726																	22	0.0585	0.0705579	0.000145394		0.0722024	0.000187756		0.0690424	0.000111143		0.0957987	0.00139119		0.0903818	0.00101645
23	0.3677	0.367029	4.49828e-07		0.379654	0.000142901		0.409426	0.00174108		0.359803	6.2358e-05		0.36111	4.34337e-05																	23	0.0585	0.0626256	1.70206e-05		0.0643574	3.43095e-05		0.0611433	6.98689e-06		0.0898218	0.000981054		0.0837104	0.000635562
24	0.3677	0.339067	0.000819846		0.347276	0.000417123		0.393835	0.000683013		0.336239	0.000989793		0.337885	0.000888929																	24	0.0585	0.055588	8.4798e-06		0.0573864	1.24007e-06		0.0541479	1.89412e-05		0.0844164	0.000671661		0.0776762	0.000367727
25	0.3299	0.312408	0.000305982		0.315561	0.000205594		0.378837	0.00239478		0.314376	0.000240999		0.316173	0.000188432																	25	0.0293	0.0493437	0.000401751		0.0511897	0.000479159		0.0479528	0.000347926		0.0795109	0.00252114		0.0722043	0.00184078
26	0.2921	0.287091	2.50942e-05		0.284708	5.4638e-05		0.36441	0.00522869		0.294117	4.06784e-06		0.295892	1.43796e-05																	26	0.0293	0.043803	0.000210337		0.0456792	0.000268278		0.0424665	0.000173356		0.0750445	0.00209256		0.0672301	0.0014387
27	0.2921	0.26314	0.000838683		0.254914	0.0013828		0.350532	0.00341433		0.275361	0.000280197		0.276961	0.000229202																	27	0.0293	0.0388863	9.18967e-05		0.0407771	0.000131724		0.0376079	6.90209e-05		0.0709655	0.00173601		0.0626979	0.00111542
28	0.2199	0.240566	0.000427086		0.226369	4.18528e-05		0.337183	0.0137554		0.258006	0.00145206		0.259297	0.00155215																	28		0.034523	0.032764		0.0364146	0.0326452		0.0333052	0.0328402		0.0672295	0.04482		0.0585594	0.0402037
29	0.1821	0.219366	0.00138878		0.199254	0.000294255		0.324343	0.020233		0.241951	0.00358216		0.242823	0.00368732																	29		0.0306506			0.0325309			0.0294947			0.0637983			0.0547724
30	0.1375	0.199527	0.00384738		0.17373	0.00131264		0.311991	0.0304472		0.2271	0.00802811		0.227462	0.00809311																	30		0.0272137			0.0290721			0.0261202			0.0606391			0.0513003
31	0.1375	0.181025	0.00189444		0.14994	0.000154758		0.30011	0.026442		0.213359	0.00575459		0.213139	0.00572131																	31		0.0241632			0.0259906			0.0231318			0.0577232			0.0481109
32	0.1375	0.163828	0.00069315		0.127999	9.02785e-05		0.288681	0.0228557		0.200641	0.00398685		0.199786	0.00387961																	32		0.0214554			0.0232443			0.0204853			0.0550257			0.0451759
33		0.147896	0.0220523		0.10799	0.00619422		0.277688	0.251685		0.188865	0.0552684		0.187337	0.0634753																	33		0.0190518			0.0207957			0.0181415			0.0525249			0.0424705
34		0.133183			0.0899644			0.267113			0.177955			0.175729																		34		0.0169181			0.0186119			0.016066			0.0502016			0.0399725
35		0.11964			0.073937			0.256941			0.167839			0.164903																		35		0.0150239			0.0166635			0.0142279			0.0480391			0.0376625
36		0.107212			0.0598849			0.247156			0.158453			0.154806																		36		0.0133423			0.0149244			0.0126			0.0460225			0.0355232
37		0.0958422			0.0477492			0.237744			0.149738			0.145385																		37		0.0118492			0.0133717			0.0111585			0.0441386			0.0335391
38		0.0854716			0.037437			0.22869			0.141638			0.136594																		38		0.0105236			0.0119848			0.00988182			0.0423757			0.0316965
39		0.0760404			0.0288257			0.219981			0.134103			0.128387																		39		0.00934661			0.0107456			0.00875124			0.0407235			0.0299829
40		0.0674887			0.021768			0.211604			0.127088			0.120724																		40		0.00830149			0.00963796			0.00775001			0.0391726			0.0283873
41		0.0597568			0.0160986			0.203545			0.120551			0.113566																		41		0.00737346			0.00864759			0.00686333			0.0377146			0.0268999
42		0.0527859			0.0116416			0.195794			0.114453			0.106877																		42		0.00654937			0.00776175			0.00607809			0.0363422			0.0255115
43		0.0465188			0.00821811			0.188338			0.10876			0.100625																		43		0.00581755			0.00696911			0.00538269			0.0350484			0.0242143
44		0.0409			0.00565308			0.181165			0.103439			0.0947779																		44		0.00516765			0.00625962			0.00476686			0.0338274			0.0230009
45		0.0358764			0.00378196			0.174266			0.0984611			0.0893083																		45		0.00459047			0.00562434			0.00422148			0.0326735			0.0218646
		l=	0.00368475		l=	-4.10322		l=	0.038826		l=	0.000844246		l=	2.89437																	l=	0.124369				l=	-2.08886		l=	0.121502		l=	0.0676788		l=	1.67893
		g=	1.78787		g=	0.0717213		g=			g=	2.44085		g=	1.47434																	g=	0.989815				g=	-0.00327912		g=			g=	1.59745		g=	0.947808
		n=	32		n=	32		n=	32		n=	32		n=	32																	n=	27				n=	27		n=	27		n=	27		n=	27
		k=	2		k=	2		k=	1		k=	2		k=	2																	k=	2				k=	2		k=	1		k=	2		k=	2
		SSR =	0.0220523		SSR =	0.00619422		SSR =	0.251685		SSR =	0.0552684		SSR =	0.0634753																	SSR =	0.032764				SSR =	0.0326452		SSR =	0.0328402		SSR =	0.04482		SSR =	0.0402037
		AIC =	-226.962		AIC =	-267.596		AIC =	-151.05		AIC =	-197.561		AIC =	-193.131																	AIC =	-175.285				AIC =	-175.383		AIC =	-177.222		AIC =	-166.825		AIC =	-169.76
		BIC =	-226.031		BIC =	-266.665		BIC =	-148.119		BIC =	-196.63		BIC =	-192.199																	BIC =	-174.693				BIC =	-174.791		BIC =	-174.631		BIC =	-166.234		BIC =	-169.168
AIC = N*log(SSR/N) + 2k
Note that with this formula, the estimated variance must be included in the parameter count.

## Sheet: Talazoparib_OS and PFS
month	Talazoparib_OS	Y (Weibull)	(y-Y)^2		Gompertz	(y-Y)^2		Exponential	(y-Y)^2		Loglogistic	(y-Y)^2		Lognormal	(y-Y)^2																month	Talazoparib_PFS	Y (Weibull)	(y-Y)^2		Gompertz	(y-Y)^2		Exponential	(y-Y)^2		Loglogistic	(y-Y)^2		Lognormal	(y-Y)^2
0	1	1	0		1	0		1	0		1	0		1	0																0	1	1	0		1	0		1	0		1	0		1	0
1	1	0.991203	7.7387e-05		0.979868	0.000405288		0.96989	0.000906608		0.996234	1.41862e-05		0.999625	1.40482e-07																1	0.9951	0.925621	0.00482731		0.922438	0.00527975		0.926141	0.00475536		0.967867	0.000741643		0.979045	0.000257754
2	0.9897	0.976751	0.000167665		0.959411	0.000917416		0.940687	0.0024023		0.98684	8.18235e-06		0.995453	3.31026e-05																2	0.8976	0.857023	0.00164647		0.851327	0.00214116		0.857737	0.00158906		0.909451	0.000140444		0.915836	0.000332564
3	0.9828	0.959148	0.00055944		0.93864	0.00195015		0.912363	0.00496141		0.972878	9.84478e-05		0.984717	3.67315e-06																3	0.8244	0.793596	0.000948898		0.786098	0.00146705		0.794385	0.000900885		0.840842	0.00027035		0.839738	0.000235267
4	0.9759	0.939297	0.00133976		0.917566	0.00340291		0.884892	0.00828254		0.955072	0.000433795		0.967577	6.92759e-05																4	0.8049	0.734915	0.00489795		0.726233	0.00618849		0.735713	0.00478689		0.770067	0.00121333		0.764477	0.00163401
5	0.9519	0.917751	0.00116613		0.896203	0.0031022		0.858248	0.00877079		0.934068	0.000317986		0.945304	4.35027e-05																5	0.722	0.680608	0.00171327		0.671264	0.00257416		0.681374	0.00165051		0.701642	0.00041444		0.694739	0.000743142
6	0.9278	0.894901	0.00108232		0.874566	0.0028339		0.832406	0.00910006		0.910467	0.000300426		0.91931	7.20818e-05																6	0.6195	0.630341	0.000117537		0.620765	1.59947e-06		0.631048	0.000133355		0.637898	0.000338469		0.631777	0.000150723
7	0.8935	0.871049	0.000504028		0.852671	0.00166705		0.807342	0.00742319		0.884833	7.5119e-05		0.890826	7.15055e-06																7	0.5854	0.583807	2.5365e-06		0.574349	0.000122122		0.584439	9.22943e-07		0.579813	3.12136e-05		0.575538	9.72596e-05
8	0.8625	0.84644	0.000257931		0.830535	0.00102176		0.783033	0.006315		0.857683	2.32074e-05		0.860839	2.76049e-06																8	0.5268	0.540725	0.000193898		0.531666	2.36753e-05		0.541273	0.000209472		0.52758	6.084e-07		0.525498	1.69448e-06
9	0.8228	0.821276	2.32273e-06		0.808178	0.000213801		0.759456	0.00401247		0.829484	4.46747e-05		0.830103	5.33399e-05																9	0.4488	0.500834	0.00270758		0.492395	0.00190054		0.501295	0.00275574		0.480962	0.00103438		0.480997	0.00103664
10	0.7938	0.795731	3.72829e-06		0.78562	6.69114e-05		0.736589	0.00327312		0.800651	4.69305e-05		0.799185	2.89994e-05																10	0.4098	0.463898	0.00292656		0.456247	0.00215733		0.46427	0.00296698		0.439516	0.000883018		0.441372	0.000996817
11	0.7698	0.769953	2.35364e-08		0.762883	4.78465e-05		0.71441	0.00306803		0.771541	3.0319e-06		0.768497	1.69785e-06																11	0.3854	0.429694	0.00196196		0.422957	0.00141052		0.429979	0.00198732		0.40272	0.000299999		0.406016	0.000425016
12	0.7457	0.744073	2.64787e-06		0.73999	3.26061e-05		0.692899	0.00278791		0.74246	1.04957e-05		0.738336	5.42289e-05																12	0.3707	0.39802	0.000746365		0.392284	0.000465866		0.398222	0.000757433		0.370049	4.24167e-07		0.374387	1.35926e-05
13	0.7079	0.718202	0.000106125		0.716966	8.21851e-05		0.672036	0.00128621		0.713661	3.31849e-05		0.70891	1.02104e-06																13	0.3463	0.368687	0.000501159		0.364009	0.000313607		0.368809	0.000506665		0.341002	2.80675e-05		0.346014	8.18333e-08
14	0.6701	0.692439	0.000499022		0.693836	0.000563415		0.651801	0.000334846		0.685347	0.000232486		0.680362	0.00010531																14	0.3073	0.341521	0.00117106		0.337932	0.000938323		0.341569	0.00117438		0.315128	6.12807e-05		0.32049	0.00017398
15	0.6323	0.66687	0.00119512		0.67063	0.00146916		0.632176	1.5496e-08		0.657683	0.000644306		0.652782	0.000419529																15	0.3073	0.316361	8.21059e-05		0.313871	4.31783e-05		0.316341	8.1745e-05		0.292025	0.000233317		0.297465	9.67286e-05
16	0.6117	0.641572	0.000892353		0.647374	0.00127264		0.613141	2.07577e-06		0.630792	0.000364513		0.626226	0.000210996																16	0.278	0.293059	0.000226781		0.29166	0.000186584		0.292977	0.000224299		0.271342	4.43335e-05		0.276637	1.85826e-06
17	0.5945	0.61661	0.000488859		0.6241	0.000876165		0.594679	3.20866e-08		0.604766	0.000105398		0.600719	3.86704e-05																17	0.2732	0.271477	2.96823e-06		0.271146	4.219e-06		0.271338	3.46848e-06		0.252772	0.000417307		0.257746	0.000238818
18	0.5808	0.592041	0.00012637		0.600839	0.000401552		0.576773	1.62137e-05		0.579669	1.27808e-06		0.576267	2.05466e-05																18	0.2439	0.251488	5.75702e-05		0.252192	6.87517e-05		0.251297	5.47135e-05		0.236052	6.15914e-05		0.240569	1.10925e-05
19	0.5636	0.567916	1.86259e-05		0.577623	0.000196632		0.559407	1.75832e-05		0.555542	6.49257e-05		0.552863	0.000115285																19	0.2341	0.232972	1.2714e-06		0.23467	3.24943e-07		0.232736	1.85969e-06		0.220954	0.000172813		0.224913	8.44033e-05
20	0.5395	0.544276	2.28069e-05		0.554485	0.000224548		0.542563	9.3824e-06		0.532407	5.03173e-05		0.530487	8.12414e-05																20	0.2341	0.215823	0.000334054		0.218465	0.000244441		0.215547	0.000344229		0.207282	0.000719196		0.210609	0.000551837
21	0.5198	0.521157	1.84234e-06		0.53146	0.000135961		0.526227	4.13003e-05		0.510268	9.08564e-05		0.509111	0.000114246																21	0.2244	0.199938	0.000598401		0.203472	0.000437984		0.199627	0.000613725		0.194867	0.000872215		0.197511	0.000722996
22	0.5086	0.498591	0.000100176		0.508584	2.68261e-10		0.510382	3.17512e-06		0.489121	0.000379433		0.488705	0.000395792																22	0.2049	0.185224	0.000387158		0.189593	0.000234309		0.184882	0.000400709		0.183562	0.000455325		0.185494	0.000376608
23	0.488	0.476603	0.000129902		0.485891	4.44866e-06		0.495014	4.92007e-05		0.468949	0.00036293		0.469234	0.000352177																23	0.1951	0.171594	0.000552529		0.17674	0.000337106		0.171227	0.000569918		0.173241	0.000477834		0.174444	0.000426664
24	0.4536	0.455212	2.59749e-06		0.463418	9.63947e-05		0.480109	0.000702752		0.44973	1.49773e-05		0.450659	8.65107e-06																24	0.1756	0.158969	0.000276596		0.164831	0.000115973		0.15858	0.000289668		0.163794	0.000139384		0.164266	0.00012847
25	0.4261	0.434435	6.94673e-05		0.441202	0.00022807		0.465653	0.00156447		0.431435	2.84571e-05		0.432943	4.68221e-05																25	0.1512	0.147274	1.54154e-05		0.153793	6.72171e-06		0.146868	1.87683e-05		0.155126	1.54168e-05		0.154872	1.34834e-05
26	0.4158	0.414284	2.29896e-06		0.419279	1.21047e-05		0.451633	0.00128398		0.414031	3.13063e-06		0.416047	6.10692e-08																26	0.1317	0.13644	2.24697e-05		0.143557	0.000140578		0.13602	1.86645e-05		0.147155	0.000238863		0.146188	0.000209895
27	0.4021	0.394767	5.37668e-05		0.397686	1.94807e-05		0.438034	0.00129125		0.397483	2.1313e-05		0.399934	4.69105e-06																27	0.1317	0.126405	2.80412e-05		0.13406	5.57076e-06		0.125974	3.27882e-05		0.139808	6.57356e-05		0.138146	4.15503e-05
28	0.3608	0.375891	0.000227737		0.37646	0.000245225		0.424845	0.00410174		0.381756	0.000439167		0.384566	0.000564842																28	0.1171	0.117108	6.47403e-11		0.125246	6.6364e-05		0.11667	1.85258e-07		0.133021	0.000253468		0.130687	0.000184611
29	0.3608	0.357657	9.87949e-06		0.355635	2.6677e-05		0.412053	0.00262685		0.366812	3.61458e-05		0.369908	8.29513e-05																29	0.0976	0.108496	0.000118723		0.117062	0.000378787		0.108052	0.000109254		0.126738	0.000849041		0.123759	0.000684272
30	0.3436	0.340065	1.24978e-05		0.335247	6.97644e-05		0.399646	0.00314114		0.352614	8.12442e-05		0.355923	0.00015186																30	0.0976	0.100518	8.51484e-06		0.10946	0.000140662		0.100072	6.10986e-06		0.120912	0.000543428		0.117313	0.000388609
31	0.3436	0.323112	0.00041975		0.315331	0.00079913		0.387613	0.00193711		0.339124	2.00383e-05		0.342579	1.04265e-06																31	0.0976	0.0931273	2.00049e-05		0.102395	2.29922e-05		0.0926806	2.42005e-05		0.115497	0.000320307		0.111309	0.000187932
32	0.3436	0.306794	0.00135465		0.295919	0.0022735		0.375942	0.00104598		0.326306	0.000299083		0.329843	0.000189263																32	0.0976	0.0862806	0.000128129		0.0958264	3.1455e-06		0.0858353	0.000138408		0.110457	0.000165295		0.105708	6.57379e-05
33		0.291105	0.0108972		0.277042	0.0246589		0.364622	0.0807587		0.314126	0.00464966		0.317684	0.00327495																33	0.0976	0.0799378	0.000311955		0.0897169	6.21432e-05		0.0794956	0.00032777		0.105756	6.65257e-05		0.100477	8.27457e-06
34		0.276035			0.25873			0.353643			0.302548			0.306073																	34	0.0976	0.0740617	0.000554052		0.0840319	0.000184092		0.0736241	0.000574844		0.101366	1.41806e-05		0.0955844	4.0626e-06
35		0.261576			0.241011			0.342995			0.291542			0.294981																	35	0.0976	0.068618	0.000839959		0.0787399	0.000355705		0.0681863	0.000865166		0.0972579	1.17027e-07		0.091004	4.35066e-05
36		0.247716			0.223909			0.332668			0.281074			0.284384																	36	0.0976	0.0635747	0.00115772		0.0738115	0.000565894		0.0631501	0.00118679		0.0934088	1.75661e-05		0.0867107	0.000118577
37		0.234443			0.207449			0.322651			0.271116			0.274254																	37	0.0976	0.0589025	0.00149749		0.0692199	0.000805431		0.0584859	0.00152991		0.0897968	6.08897e-05		0.082682	0.000222547
38		0.221744			0.191651			0.312936			0.261639			0.264569																	38		0.054574	0.0315845		0.0649403	0.0293951		0.0541662	0.0315922		0.0864025	0.0116618		0.0788976	0.0109111
39		0.209606			0.176531			0.303513			0.252616			0.255305																	39		0.0505638			0.06095			0.0501655			0.0832086			0.0753391
40		0.198013			0.162105			0.294375			0.244023			0.246442																	40		0.0468485			0.0572278			0.0464603			0.0801991			0.0719898
41		0.186952			0.148383			0.285511			0.235834			0.23796																	41		0.0434065			0.0537545			0.0430288			0.07736			0.0688343
42		0.176405			0.135374			0.276914			0.228028			0.229838																	42		0.0402175			0.0505119			0.0398507			0.0746784			0.0658587
43		0.166359			0.123082			0.268576			0.220583			0.22206																	43		0.0372631			0.0474837			0.0369074			0.0721426			0.0630503
44		0.156795			0.111509			0.26049			0.213479			0.214607																	44		0.0345258			0.0446544			0.0341815			0.069742			0.0603974
45		0.147699			0.10065			0.252646			0.206697			0.207465																	45		0.0319897			0.0420102			0.0316568			0.067467			0.0578894
		l=	0.00883591		l=	-3.91374		l=	0.0305725		l=	0.0037807		l=	3.06529																l=	0.0772903				l=	-2.51341		l=	0.0767289		l=	0.0331999		l=	2.14694
		g=	1.41262		g=	0.0367481		g=			g=	1.8186		g=	1.09965																g=	0.997288				g=	-0.00635453		g=			g=	1.58445		g=	0.947591
		n=	32		n=	32		n=	32		n=	32		n=	32																n=	37				n=	37		n=	37		n=	37		n=	37
		k=	2		k=	2		k=	1		k=	2		k=	2																k=	2				k=	2		k=	1		k=	2		k=	2
		SSR =	0.0108972		SSR =	0.0246589		SSR =	0.0807587		SSR =	0.00464966		SSR =	0.00327495																SSR =	0.0315845				SSR =	0.0293951		SSR =	0.0315922		SSR =	0.0116618		SSR =	0.0109111
		AIC =	-249.519		AIC =	-223.387		AIC =	-187.425		AIC =	-276.774		AIC =	-287.99																AIC =	-255.442				AIC =	-258.1		AIC =	-257.433		AIC =	-292.307		AIC =	-294.769
		BIC =	-248.588		BIC =	-222.456		BIC =	-184.493		BIC =	-275.843		BIC =	-287.059																BIC =	-254.22				BIC =	-256.878		BIC =	-254.211		BIC =	-291.085		BIC =	-293.547

## Sheet: Talazoparib_Cost
					costs in %	Costs	Probabilty	Cumulative probability
	price	6810.82		0	0	0	0	0
				0.1	10	681.082	0.00969534	0.000218084
				0.2	20	1362.16	0.0856678	0.00421967
				0.3	30	2043.25	0.250649	0.0203922
	maximum price	10216.2		0.4	40	2724.33	0.466434	0.0560593
	minimum price	3405.41		0.5	50	3405.41	0.677376	0.1135
	alpha	4.84193		0.6	60	4086.49	0.840924	0.189928
	beta	0.206529		0.7	70	4767.58	0.93687	0.27941
	lambda	4.84193		0.8	80	5448.66	0.964269	0.375004
	mean absolute	1		0.9	90	6129.74	0.934201	0.470342
	amount	0.999853		1	100	6810.82	0.86289	0.56047
				1.1	110	7491.91	0.766833	0.642098
				1.2	120	8172.99	0.660085	0.713484
				1.3	130	8854.07	0.553186	0.774114
	We used 50% and 150% of the chosen price for the univariant sensitivity analysis and a matching gamma distribution (minimum 0%, mean 100%, 96th percentile 200% and 99.9th percentile 300%, excel solver changed alpha and beta until these percentiles were reached).			1.4	140	9535.15	0.453148	0.824353
				1.5	150	10216.2	0.363978	0.865109
				1.6	160	10897.3	0.287393	0.89757
				1.7	170	11578.4	0.223537	0.923013
				1.8	180	12259.5	0.171568	0.942674
				1.9	190	12940.6	0.130127	0.957678
				2	200	13621.6	0.0976494	0.968998
				2.1	210	14302.7	0.0725763	0.977454
				2.2	220	14983.8	0.0534728	0.983712
				2.3	230	15664.9	0.0390859	0.988306
				2.4	240	16346	0.0283628	0.991652
				2.5	250	17027.1	0.0204447	0.994072
				2.6	260	17708.1	0.0146467	0.995811
				2.7	270	18389.2	0.0104334	0.997054
				2.8	280	19070.3	0.00739308	0.997937
				2.9	290	19751.4	0.00521307	0.998561
				3	300	20432.5	0.00365913	0.999

## Sheet: StandardTherapy_Cost
					costs in %	Costs	Probabilty	Cumulative probability
	price	1363.39		0	0	0	0	0
				0.1	10	136.339	0.00969534	0.000218084
				0.2	20	272.677	0.0856678	0.00421967
				0.3	30	409.016	0.250649	0.0203922
	maximum price	2045.08		0.4	40	545.354	0.466434	0.0560593
	minimum price	681.693		0.5	50	681.693	0.677376	0.1135
	alpha	4.84193		0.6	60	818.032	0.840924	0.189928
	beta	0.206529		0.7	70	954.37	0.93687	0.27941
	lambda	4.84193		0.8	80	1090.71	0.964269	0.375004
	mean absolute	1		0.9	90	1227.05	0.934201	0.470342
	amount	0.999267		1	100	1363.39	0.86289	0.56047
				1.1	110	1499.72	0.766833	0.642098
				1.2	120	1636.06	0.660085	0.713484
				1.3	130	1772.4	0.553186	0.774114
	We used 50% and 150% of the chosen price for the univariant sensitivity analysis and a matching gamma distribution (minimum 0%, mean 100%, 96th percentile 200% and 99.9th percentile 300%, excel solver changed alpha and beta until these percentiles were reached).			1.4	140	1908.74	0.453148	0.824353
				1.5	150	2045.08	0.363978	0.865109
				1.6	160	2181.42	0.287393	0.89757
				1.7	170	2317.76	0.223537	0.923013
				1.8	180	2454.1	0.171568	0.942674
				1.9	190	2590.43	0.130127	0.957678
				2	200	2726.77	0.0976494	0.968998
				2.1	210	2863.11	0.0725763	0.977454
				2.2	220	2999.45	0.0534728	0.983712
				2.3	230	3135.79	0.0390859	0.988306
				2.4	240	3272.13	0.0283628	0.991652
				2.5	250	3408.47	0.0204447	0.994072
				2.6	260	3544.8	0.0146467	0.995811
				2.7	270	3681.14	0.0104334	0.997054
				2.8	280	3817.48	0.00739308	0.997937
				2.9	290	3953.82	0.00521307	0.998561
				3	300	4090.16	0.00365913	0.999

## Sheet: Adverse_events_significance
		N=	286		N=	126										Significance		alpha	0.05	3.84
																			0.01	6.63
Hematologic event		TLZ_number	N-TLZ_number	TLZ_%	ST_number	N-ST_number	ST_%	Chi-Quadrat		E AE TLZ	E no AE TLZ	E AE ST	E no AE ST		X²
Patients with 1 or more hematologic AE	Grade 3 + 4	157	129	54.8951	48	78	38.0952	4.86033e-63		142.306	143.694	62.6942	63.3058		9.87464	significant
	Grade 3	140	146	48.951	29	97	23.0159	8.74942e-100		117.316	168.684	51.6845	74.3155		24.3175	significant
	Grade 4	17	269	5.94406	19	107	15.0794	2.50921e-55		24.9903	261.01	11.0097	114.99		9.15356	significant
Anemia	Grade 3 + 4	112	174	39.1608	6	120	4.7619	0		81.9126	204.087	36.0874	89.9126		50.6401	significant
	Grade 3	110	176	38.4615	5	121	3.96825	0		79.8301	206.17	35.1699	90.8301		51.7188	significant
	Grade 4	2	284	0.699301	1	125	0.793651	4.08388e-46		2.08252	283.917	0.917476	125.083		0.0107714	not significant
Neutropenia	Grade 3 + 4	60	226	20.979	44	82	34.9206	3.30149e-58		72.1942	213.806	31.8058	94.1942		9.00898	significant
	Grade 3	51	235	17.8322	25	101	19.8413	1.85176e-46		52.7573	233.243	23.2427	102.757		0.234685	not significant
	Grade 4	9	277	3.14685	19	107	15.0794	7.71791e-62		19.4369	266.563	8.56311	117.437		19.6611	significant
Thrombocytopenia	Grade 3 + 4	42	244	14.6853	2	124	1.5873	3.05913e-201		30.5437	255.456	13.4563	112.544		15.7306	significant
	Grade 3	32	254	11.1888	2	124	1.5873	1.60628e-129		23.6019	262.398	10.3981	115.602		10.6498	significant
	Grade 4	10	276	3.4965	0	126	0	#DIV/0!		6.94175	279.058	3.05825	122.942		4.51519	significant
Leukopenia	Grade 3 + 4	19	267	6.64336	11	115	8.73016	7.1276e-47		20.8252	265.175	9.17476	116.825		0.564172	not significant
	Grade 3	18	268	6.29371	8	118	6.34921	4.23014e-46		18.0485	267.951	7.95146	118.049		0.00045568	not significant
	Grade 4	1	285	0.34965	3	123	2.38095	1.29625e-48		2.7767	283.223	1.2233	124.777		3.75373	not significant
Lymphopenia	Grade 3 + 4	9	277	3.14685	1	125	0.793651	4.66742e-56		6.94175	279.058	3.05825	122.942		2.04516	not significant
	Grade 3	9	277	3.14685	0	126	0	#DIV/0!		6.24757	279.752	2.75243	123.248		4.05358	significant
	Grade 4	0	286	0	1	125	0.793651	3.11838e-47		0.694175	285.306	0.305825	125.694		2.27536	not significant
Febrile Neutropenia	Any event	1	285	0.34965	1	125	0.793651	1.87251e-46		1.38835	284.612	0.61165	125.388		0.356933	not significant
Nonhematologic event
Patients with 1 or more nonhematologic AE	Grade 3 + 4	91	195	31.8182	48	78	38.0952	1.82252e-48		96.4903	189.51	42.5097	83.4903		1.54159	not significant
Fatigue	Grade 3 + 4	5	281	1.74825	4	122	3.1746	4.89294e-47		6.24757	279.752	2.75243	123.248		0.832797	not significant
Nausea	Grade 3 + 4	1	285	0.34965	2	124	1.5873	1.73043e-47		2.08252	283.917	0.917476	125.083		1.85347	not significant
Headache	Grade 3 + 4	5	281	1.74825	1	125	0.793651	9.72221e-48		4.16505	281.835	1.83495	124.165		0.555393	not significant
Alopecia	any event	72	214	25.1748	35	91	27.7778	1.40832e-46		74.2767	211.723	32.7233	93.2767		0.308236	not significant
Vomiting	Grade 3 + 4	7	279	2.44755	2	124	1.5873	9.03741e-47		6.24757	279.752	2.75243	123.248		0.302926	not significant
Diarrhea	Grade 3 + 4	2	284	0.699301	7	119	5.55556	1.82901e-52		6.24757	279.752	2.75243	123.248		9.6536	significant
Constipation	Grade 3 + 4	1	285	0.34965	0	126	0	#DIV/0!		0.694175	285.306	0.305825	125.694		0.441631	not significant
Decreased Appetite	Grade 3 + 4	1	285	0.34965	1	125	0.793651	1.87251e-46		1.38835	284.612	0.61165	125.388		0.356933	not significant
Back pain	Grade 3 + 4	7	279	2.44755	2	124	1.5873	9.03741e-47		6.24757	279.752	2.75243	123.248		0.302926	not significant
Dyspnea	Grade 3 + 4	7	279	2.44755	3	123	2.38095	4.211e-46		6.94175	279.058	3.05825	122.942		0.00163816	not significant
Palmar-plantar erythrodysesthesia syndrome	Grade 3 + 4	1	285	0.34965	3	123	2.38095	1.29625e-48		2.7767	283.223	1.2233	124.777		3.75373	not significant
Pleural effusion	Grade 3 + 4	5	281	1.74825	5	121	3.96825	6.24149e-48		6.94175	279.058	3.05825	122.942		1.82018	not significant

## Sheet: AE_Cost
Talazoparib
AE	Cumulatitive Incidences	therapeutics	inpatient care (Lauer EK) cost per piece	outpatient care (Lauer EK) Cost per piece	MDC	DRG	Hospitalization	Costs per patient first month	Costs per patient of second and following months
Diarrhoe mit Loperamid	0.007	6	0.06	0.27965	6	G71Z	1162.75	8.13931	0.000261007
Anämie komplett	0.392		0	0	16	Q62Z	1056.4	426.863	15.9723
Anämie mit Ferinjekt	0.392	4	119.599	170.578				4.16738	5.9437
Anämie mit Darbepoetin	0.392	0.945	897.028	1072.2				7.38433	8.82635		The monthly costs caused by AE treatment are calculated by multiplying the cumulative incidence with the therapeutic drug cost (number of therapeutics times price for one piece) and divided by 45 months. The first month includes costs of hospitalization (one day per patient). In the first month we used inpatient pricing to account for treatment at the hospital, for each consecutive month outpatie…				Cumulative incidences are derived from Litton et al. Incidence for blood product use was derived from Hurvitz et al. Therapy was based on German guidelines as well as expert opinion. Drug prices were derived from prices lists of the pharmacy. Hospitalization costs were calculated based on the DRG of 2019.
Anämie mit Transfusion	0.381	2	71	71				1.20227	1.20227
Neutropenie mit Filgastim	0.101	10.22	8.932	177.227	16	Q60C	953.6	96.5185	4.06528
Thrombozytopenie mit Transfusion	0.035	2	218.5	218.5	16	Q60C	953.6	33.7159	0.339889
Total								565.236	20.3777
Standard
AE	Cumulatitive Incidences	therapeutics	inpatient care (Lauer EK) cost per piece	outpatient care (Lauer EK) Cost per piece	MDC	DRG	Hospitalization	Costs per patient first month	Costs per patient of second and following months
Diarrhoe mit Loperamid	0.056	6	0.06	0.27965	6	G71Z	1162.75	65.1161	0.00208805
Anämie komplett	0.048		0	0	16	Q62Z	1056.4	75.012	1.88431
Anämie mit Ferinjekt	0.048	4	119.599	170.578				2.74772	0.727799					Sensitivity analysis
Anämie mit Darbepoetin	0.048	0.945	897.028	1072.2				19.956	1.08078
Anämie mit Transfusion	0.048	1	71	71				1.60107	0.0757333					mean	1			Gamma
Neutropenie mit Filgastim	0.175	11.67	8.932	177.227	16	Q60C	953.6	167.285	8.04316								Costs in Percent	Probability	Cumulative Probability
Thrombozytopenie mit Transfusion	0	0	218.5	218.5	16	Q60C	953.6	0	0					Gamma		0	50	0	0
Total								307.413	9.92956							0.1	55	0.175648	0.00745549
														alpha	2.53479	0.2	60	0.394982	0.0361837
														beta	0.39451	0.3	65	0.571158	0.0849574
														lambda	2.53479	0.4	70	0.689329	0.148464
														Mean	1	0.5	75	0.753492	0.221017
														skewness	1.2562	0.6	80	0.773608	0.297693
														We used 50% and 150% of the costs for the univariant sensitivity analysis and a matching gamma distribution (minimum 50%, mean 100%, 96th percentile 150% and 99.9th percentile 200%). This distribution was applied as (dist*0.5)+0.5.		0.7	85	0.760652	0.374638
																0.8	90	0.724614	0.449056
																0.9	95	0.6738	0.51907
																1	100	0.614716	0.583542
																1.1	105	0.552229	0.641901
																1.2	110	0.489815	0.693991
																1.3	115	0.429834	0.739946
																1.4	120	0.373777	0.78009
																1.5	125	0.322489	0.814861
																1.6	130	0.276343	0.844759
																1.7	135	0.235382	0.870303
																1.8	140	0.199429	0.892003
																1.9	145	0.168168	0.910345
																2	150	0.141204	0.92578
																2.1	155	0.118109	0.938715
																2.2	160	0.0984482	0.949516
																2.3	165	0.0817999	0.958505
																2.4	170	0.0677698	0.965963
																2.5	175	0.0559966	0.972134
																2.6	180	0.0461551	0.977227
																2.7	185	0.037957	0.98142
																2.8	190	0.0311493	0.984865
																2.9	195	0.0255125	0.987689
																3	200	0.0208577	0.99
																3.1	205	0.0170231	0.991888
																3.2	210	0.0138712	0.993427
																3.3	215	0.011286	0.994681
																3.4	220	0.00916971	0.9957
																3.5	225	0.00744034	0.996528
																3.6	230	0.00602956	0.997199
																3.7	235	0.0048805	0.997742
																3.8	240	0.00394598	0.998182
																3.9	245	0.00318702	0.998537
																4	250	0.00257144	0.998824

## Sheet: Monitoring costs
				EBM code	Title	Costs in Euro quarterly	Costs per month (from quarterly to monthly)
		Consulting costs		13491	Grundpauschale für Versicherte ab Beginn des 6. bis zum vollendeten 59. Lebensjahr	33.62	11.2067
				7345	Zusatzpauschale Onkologie	20.99	6.99667
				51040	Zusatzpauschale für die Behandlung und/oder Betreuung eines Patienten mit einer gesicherten onkologischen Erkrankung bei laufender onkologischer Therapie	20.99	6.99667
				13494	Zuschlag für die hämato-/onkologisch-internistische Grundversorgung	4.5	1.5
				13496	Zuschlag zur Gebührenordnungsposition 13494	1.21	0.403333
				13497	Zuschlag zu den Gebührenordnungspositionen 13490 bis 13492	0.99	0.33
					Sum	82.3	27.4333
				https://www.kbv.de/media/sp/EBM_Gesamt___Stand_1._Quartal_2020.pdf
				EBM code	Title	Costs in Euro per unit	units per month	Costs per month
		Laboartory costs			Hämatologie	0.5	3	1.5
				32120	Bestimmung von mindestens zwei der folgenden Parameter: Erythrozytenzahl, Leukozytenzahl (ggf. einschl. orientierender Differenzierung), Thrombozytenzahl, Hämoglobin, Hämatokrit, mechanisierte Retikulozytenzählung, insgesamt	0.5
					Klinische Chemie	8.8	1.5	13.2			We followed the suggestions of the EMBRACA-study protocol and calculated monthly costs based on the EBM. CA-27-29 was not depicted in the EBM.
				32058	Bilirubin gesamt	0.25
				32069	GOT	0.25
				32070	GPT	0.25
				32068	Alkalische Phosphatase	0.25
				32075	LDH	0.25
				32056	Gesamteiweiß	0.25
				32435	Albumin	3.4
				32081	Kalium	0.25
				32082	Calcium	0.25
				32083	Natrium	0.25
				32084	Chlorid	0.25
				32086	Phosphor anorganisch	0.4
				32065	Harnstoff	0.25
				32067	Kreatinin, enzymatisch	0.4
				32064	Harnsäure	0.25
				32025	Glucose	1.6
					Tumormarker	8.7	0.5	4.35
				32391	CA 15-3	8.7
					Sum			19.05
				EBM code	Title	Cost per unit	Costs per month (first 30 weeks)	Costs per month (>30 weeks)	Costs per month (averaged over 45 month time horizon)		The EMBRACA trial 6 weeks applied CT or MRI every six weeks for the first 30 weeks and every 9 weeks after. Bone scan was applied every 12 weeks throughout the study. We used the costs from EBM 2020 1. Quartal and adjusted the price to monthly costs to fit our model. As there was a different schedule for the first 30 weeks, we averaged the costs over the time horizon of 45 months (180 weeks).
		Imaging costs			Mean value CT and MRI	112.89	75.26	50.1733	51.2186
				34310	CT-Untersuchung des Neurocraniums	67.46
				34345	Zuschlag zu den Gebührenordnungspositionen 34310 und 34311, 34320 bis 34322, 34330 und 34340 bis 34342, 34350 und 34351 bei primärer Untersuchung mit Kontrastmittel	25.05
				34410	MRT-Untersuchung des Neurocraniums	133.27
				17311	Ganzkörperszintigraphische Untersuchung	72.3	24.1	24.1	24.1
					Sum		99.36	74.2733	75.3186
				DRG code	Title	Cumulatitive Incidences	DRG cost	Costs per month
					Talazoparib	0.294	146.55	43.0857
		Hospitalization			Standard	0.262	146.55	38.3961

## Sheet: BC vs Gompertz vs Lognormal
		Category	Dominance	Strategy	Cost	Incr Cost	Eff	Incr Eff	ICER
	Basecase	All (no dominance)	undominated	Standard	12741		0.762532
		All (no dominance)	undominated	Talazoparib	84003.3	71262.4	0.982524	0.219992	323932
	Lognormal	All (no dominance)	undominated	Standard	11880.3		0.724373
		All (no dominance)	undominated	Talazoparib	84200.3	72319.9	0.982524	0.258151	280145
	Gompertz	All (no dominance)	undominated	Standard	12740.9		0.762532
		All (no dominance)	undominated	Talazoparib	84097.1	71356.2	0.977929	0.215397	331278
